# Supplementary material for: Symptom severity is associated with leftward lateralization upon contextual modulation of visual vertical in patients with schizophrenia
Source: Front Psychiatry. 2022 Jul 18;13:948114. doi: 10.3389/fpsyt.2022.948114 (PMC9339704; doi:10.3389/fpsyt.2022.948114)
Supplement: Supplementary file 1 [file Data_Sheet_1.CSV]

Trial	RodAngle	Points	FrameAngle	Fcol	Lcol	Bgndcol	Result	Time
1	-20	5	0	WHITE/8	WHITE/8	BLACK/0	0	0
2	20	5	18	WHITE/8	WHITE/8	BLACK/0	0	0
3	20	5	X	WHITE/8	WHITE/8	BLACK/0	0	0
4	-20	5	-18	WHITE/8	WHITE/8	BLACK/0	0	0
5	20	5	18	WHITE/8	WHITE/8	BLACK/0	0	0
6	-20	5	X	WHITE/8	WHITE/8	BLACK/0	0	0
7	20	5	0	WHITE/8	WHITE/8	BLACK/0	0	0
8	-20	5	18	WHITE/8	WHITE/8	BLACK/0	0	0
9	20	5	-18	WHITE/8	WHITE/8	BLACK/0	0	0
10	-20	5	0	WHITE/8	WHITE/8	BLACK/0	0	0
11	20	5	X	WHITE/8	WHITE/8	BLACK/0	0	0
12	20	5	0	WHITE/8	WHITE/8	BLACK/0	0	0
13	-20	5	18	WHITE/8	WHITE/8	BLACK/0	0	0
14	20	5	-18	WHITE/8	WHITE/8	BLACK/0	0	0
15	-20	5	0	WHITE/8	WHITE/8	BLACK/0	0	0
16	-20	5	X	WHITE/8	WHITE/8	BLACK/0	0	0
17	-20	5	-18	WHITE/8	WHITE/8	BLACK/0	0	0
18	20	5	18	WHITE/8	WHITE/8	BLACK/0	0	0
